# Supplementary material for: ﻿The revalidation of Otostigmus (O.) lewisi Song et al., 2005 (Scolopendromorpha, Scolopendridae) based on new material from Jiacha County, China
Source: Zookeys. 2022 Mar 4;1088:41–52. doi: 10.3897/zookeys.1088.77703 (PMC8917117; doi:10.3897/zookeys.1088.77703)
Supplement: XML Treatment for Otostigmus (O.) beroni [file zookeys.1088.77703-treatment1.xml]

<!DOCTYPE tp:taxon-treatment
  PUBLIC "-//TaxonX//DTD Taxonomic Treatment Publishing DTD v0 20100105//EN" "tax-treatment-NSO.dtd">
<tp:taxon-treatment xmlns:tp="http://www.plazi.org/taxpub"><tp:treatment-meta><kwd-group><label>Taxon classification</label><kwd>
                  <named-content content-type="kingdom">Animalia</named-content>
                </kwd></kwd-group><mixed-citation publication-type="journal"><person-group><name><surname>Liu1</surname><given-names>Xiaoshuang</given-names></name><name><surname>Li*</surname><given-names>Yixuan</given-names></name><name><surname>Di</surname><given-names>Zhiyong</given-names></name></person-group><article-title>﻿The revalidation of <italic><tp:taxon-name><tp:taxon-name-part taxon-name-part-type="genus" reg="Otostigmus">Otostigmus</tp:taxon-name-part></tp:taxon-name></italic> (<italic><tp:taxon-name><tp:taxon-name-part taxon-name-part-type="genus" reg="Otostigmus"/><tp:taxon-name-part taxon-name-part-type="subgenus" reg="Otostigmus">O.</tp:taxon-name-part></tp:taxon-name></italic>) <italic><tp:taxon-name><tp:taxon-name-part taxon-name-part-type="genus" reg="Otostigmus"/><tp:taxon-name-part taxon-name-part-type="species" reg="lewisi">lewisi</tp:taxon-name-part></tp:taxon-name></italic> Song et al., 2005 (<tp:taxon-name><tp:taxon-name-part taxon-name-part-type="order">Scolopendromorpha</tp:taxon-name-part></tp:taxon-name>, <tp:taxon-name><tp:taxon-name-part taxon-name-part-type="family">Scolopendridae</tp:taxon-name-part></tp:taxon-name>) based on new material from Jiacha County, China</article-title><source>Zookeys</source><day>04</day><month>03</month><year>2022</year><volume>1088</volume><fpage>41</fpage><lpage>52</lpage><pub-id pub-id-type="doi">10.3897/zookeys.1088.77703</pub-id></mixed-citation></tp:treatment-meta><tp:nomenclature><label>﻿</label><tp:taxon-name><object-id xmlns:xlink="http://www.w3.org/1999/xlink" content-type="arpha" xlink:type="simple">60ED176E-3416-5BCE-9AFD-79035CE69070</object-id><tp:taxon-name-part taxon-name-part-type="genus" reg="Otostigmus">Otostigmus</tp:taxon-name-part> (<tp:taxon-name-part taxon-name-part-type="subgenus" reg="Otostigmus">O.</tp:taxon-name-part>) <tp:taxon-name-part taxon-name-part-type="species" reg="beroni">beroni</tp:taxon-name-part></tp:taxon-name><tp:taxon-authority>Lewis, 2001</tp:taxon-authority><xref ref-type="fig" rid="F1">Figs 1</xref><xref ref-type="fig" rid="F4">, 4C</xref><tp:nomenclature-citation-list><tp:nomenclature-citation><tp:taxon-name>
                    <tp:taxon-name-part taxon-name-part-type="genus" reg="Otostigmus">Otostigmus</tp:taxon-name-part>
                    <tp:taxon-name-part taxon-name-part-type="species" reg="beroni">beroni</tp:taxon-name-part>
                  </tp:taxon-name><comment>Lewis, 2001: 22; <xref ref-type="bibr" rid="B4">Lewis 2010</xref>: 26.</comment></tp:nomenclature-citation></tp:nomenclature-citation-list></tp:nomenclature><tp:treatment-sec sec-type="material" id="SECID0EEOAC"><title>Material examined.</title><p>Ar.-<abbrev xmlns:xlink="http://www.w3.org/1999/xlink" xlink:title="Museum of Hebei University" id="ABBRID0EKOAC" xlink:type="simple">MHBU</abbrev>-SoJL1608050101–Ar.-<abbrev xmlns:xlink="http://www.w3.org/1999/xlink" xlink:title="Museum of Hebei University" id="ABBRID0EOOAC" xlink:type="simple">MHBU</abbrev>-SoJL1608050120: Jilong Town, Jilong (Gyirong) County, Xizang (Tibet), China, <named-content xmlns:xlink="http://www.w3.org/1999/xlink" content-type="dwc:verbatimCoordinates" xlink:type="simple"><named-content content-type="geo-json" specific-use="{&#34;type&#34;:&#34;Point&#34;,&#34;coordinates&#34;:[85.256800,28.437000]}" id="NCID0EVOAC" xlink:type="simple">28.4370°N, 85.2568°E</named-content></named-content>, 5/8/2016, leg. Zhiyong Di. Ar.-<abbrev xmlns:xlink="http://www.w3.org/1999/xlink" xlink:title="Museum of Hebei University" id="ABBRID0E1OAC" xlink:type="simple">MHBU</abbrev>-SoJL21080101: Jilong Town, Jilong (Gyirong) County, Xizang (Tibet), China, <named-content xmlns:xlink="http://www.w3.org/1999/xlink" content-type="dwc:verbatimCoordinates" xlink:type="simple"><named-content content-type="geo-json" specific-use="{&#34;type&#34;:&#34;Point&#34;,&#34;coordinates&#34;:[85.257000,28.435000]}" id="NCID0EBPAC" xlink:type="simple">28.4350°N, 85.2570°E</named-content></named-content>, 1/8/2021, leg. Zhiyong Di. Housed in <abbrev xmlns:xlink="http://www.w3.org/1999/xlink" xlink:title="Museum of Hebei University" id="ABBRID0EGPAC" xlink:type="simple">MHBU</abbrev>.</p></tp:treatment-sec><tp:treatment-sec sec-type="diagnosis" id="SECID0EKPAC"><title>Diagnosis.</title><p>Maximum length 57 mm. Antennae 18 articles, the basal 2.25 to 2.40 glabrous dorsally (Fig. <xref ref-type="fig" rid="F1">1C, E</xref>). With 4 or 5 teeth (rarely 3) on each tooth plate, the median 3 (or 4) ones more or less fused (Fig. <xref ref-type="fig" rid="F1">1D, E</xref>). Sternites with incomplete paramedian sutures occupying at least anterior 66 to 100% in mid and hind body region (Fig. <xref ref-type="fig" rid="F1">1G</xref>). Coxopleural process long, typically with 2 apical spines, 1–2 lateral spines and 1–2 dorsal spines (Fig. <xref ref-type="fig" rid="F1">1I</xref>). Ultimate prefemur with 4 rows of prominent spines, disposed on swollen bases (10–16 spines in total) (Fig. <xref ref-type="fig" rid="F1">1H, I</xref>).</p><fig id="F1" position="float" orientation="portrait"><object-id xmlns:xlink="http://www.w3.org/1999/xlink" content-type="doi" xlink:type="simple">10.3897/zookeys.1088.77703.figure1</object-id><object-id xmlns:xlink="http://www.w3.org/1999/xlink" content-type="arpha" xlink:type="simple">CA0112C1-AAFB-591C-9CD7-F57132B815E5</object-id><label>Figure 1.</label><caption><p><tp:taxon-name><tp:taxon-name-part taxon-name-part-type="genus" reg="Otostigmus">Otostigmus</tp:taxon-name-part> (<tp:taxon-name-part taxon-name-part-type="subgenus" reg="Otostigmus">O.</tp:taxon-name-part>) <tp:taxon-name-part taxon-name-part-type="species" reg="beroni">beroni</tp:taxon-name-part></tp:taxon-name> Lewis, 2001 <bold>A, B, G</bold> Ar.-<abbrev xmlns:xlink="http://www.w3.org/1999/xlink" xlink:title="Museum of Hebei University" id="ABBRID0E4AAE" xlink:type="simple">MHBU</abbrev>-SoJL1608050101 <bold>C, D, F, H, I</bold> Ar.-<abbrev xmlns:xlink="http://www.w3.org/1999/xlink" xlink:title="Museum of Hebei University" id="ABBRID0EDBAE" xlink:type="simple">MHBU</abbrev>-SoJL1608050104 <bold>E</bold> Ar.-<abbrev xmlns:xlink="http://www.w3.org/1999/xlink" xlink:title="Museum of Hebei University" id="ABBRID0EJBAE" xlink:type="simple">MHBU</abbrev>-SoJL1608050105 <bold>A</bold> dorsal view <bold>B</bold> ventral view <bold>C</bold> cephalic plate, antennae, tergite 1 and legs 1–2, dorsal view <bold>D, E</bold> ventral view of head, basal antennal articles, an arrow showing the profile of the tooth plate <bold>F</bold> tergites 16–19 <bold>G</bold> sternites 11–14 <bold>H</bold> last two segments and ultimate legs, dorsal view <bold>I</bold> last two segments and ultimate legs, ventral view. Scale bars: 10.0 mm (<bold>A, B</bold>); 2.0 mm (<bold>C, F–I</bold>); 1.0 mm (<bold>D, E</bold>).</p></caption><graphic xmlns:xlink="http://www.w3.org/1999/xlink" xlink:href="zookeys-1088-041-g001.jpg" position="float" orientation="portrait" xlink:type="simple" id="oo_653519.jpg"><uri content-type="original_file" xlink:type="simple">https://binary.pensoft.net/fig/653519</uri></graphic></fig></tp:treatment-sec><tp:treatment-sec sec-type="description" id="SECID0EICAE"><title>Description</title><p><bold>(Ar.-<abbrev xmlns:xlink="http://www.w3.org/1999/xlink" xlink:title="Museum of Hebei University" id="ABBRID0EQCAE" xlink:type="simple">MHBU</abbrev>-SoJL1608050101). <italic>Length</italic></bold>: 54 mm (measured from anterior margin of cephalic plate to posterior margin of tergite 21).</p><p><bold><italic>Pigmentation</italic></bold> (after remaining in alcohol for five years): body color yellow-brown; legs and antennae yellow; cephalic plate, tergites 1–2, tergites 20–21 and penultimate and ultimate legs blue-green (Fig. <xref ref-type="fig" rid="F1">1A, B</xref>). Live individual (Ar.-<abbrev xmlns:xlink="http://www.w3.org/1999/xlink" xlink:title="Museum of Hebei University" id="ABBRID0EBDAE" xlink:type="simple">MHBU</abbrev>-SoJL21080101): cephalic plate blue-green, tergites blue-brown, penultimate legs and ultimate legs yellow with blue middle part in each segment, the other legs yellow (Fig. <xref ref-type="fig" rid="F4">4C</xref>).</p><p><bold><italic>Cephalic plate</italic></bold>: wider than long, rounded anteriorly, without sutures or sulci (Fig. <xref ref-type="fig" rid="F1">1C</xref>).</p><p><bold><italic>Antennae</italic></bold>: 18 articles, basal 2.3 glabrous, the remainder are covered with short hairs (Fig. <xref ref-type="fig" rid="F1">1C, E</xref>).</p><p><bold><italic>Forcipular segment</italic></bold>: tooth plates with 4 teeth in each plate, the median 3 fused. Process of forcipular trochanteroprefemur with 3 teeth (Fig. <xref ref-type="fig" rid="F1">1D</xref>).</p><p><bold><italic>Tergites (T)</italic></bold>: with complete paramedian sutures from 3 to 20, marginate from 7 to 21 (Fig. <xref ref-type="fig" rid="F1">1F</xref>). Central part of the posterior border of T21 slightly convex (Fig. <xref ref-type="fig" rid="F1">1H</xref>).</p><p><bold><italic>Sternites (S)</italic></bold>: smooth, with incomplete paramedian sutures from 5 to 19 (Fig. <xref ref-type="fig" rid="F1">1G</xref>); S21 with a slight median longitudinal depression and converging posteriorly (Fig. <xref ref-type="fig" rid="F1">1I</xref>).</p><p><bold><italic>Coxopleuron</italic></bold>: with numerous small pores, coxopleural process moderately long and apical border with protuberance (Fig. <xref ref-type="fig" rid="F1">1I</xref>). With pore-free longitudinal strips within pore field. Coxopleural process with 2 apical spines, 2 lateral spines, and 1–2 dorsal spines.</p><p><bold><italic>Legs (L)</italic></bold>: L1–16 and L18–19 with 2 tarsal spurs, L1–4, left L5 and right L6 with 1 tibial spur and L1 with 1 femoral spur.</p><p>Ultimate prefemur with 4 ventro-lateral, 2 ventro-medial, 3 medial, 2 dorso-medial spines and 1 corner spine (Fig. <xref ref-type="fig" rid="F1">1H, I</xref>).</p></tp:treatment-sec><tp:treatment-sec sec-type="variability" id="SECID0EAGAE"><title>Variability.</title><p>There are multiple differences among individuals as addressed below. The number of teeth of forcipular tooth plates 4+4 (11 specimens), 5+5 (6 specimens), 3+3 (2 specimen) or 3+4 (2 specimens). Coxopleural process with 4–7 spines (2 apical spines, 1–2 lateral spines and 1–3 dorsal spines). One tibial spur on L1–4 (8 specimens), L1–5 (5 specimens), L1–2 (2 specimens), L1–3 (3 specimens), or L1–6 (2 specimens). Two tarsal spurs on 1 to 18 or 19 pairs of legs; 1 tarsal spur on subsequent to penultimate legs. Ultimate legs without tarsal spur. Ultimate legs prefemur with 11–14 spines (4 or 5 ventro-lateral, 1–3 ventro-medial, 3 or 5 medial and 1 or 2 dorso-medial and 1 corner spine, rarely 0 or 3 corner spines) (Table <xref ref-type="table" rid="T1">1</xref>).</p><table-wrap id="T1" position="float" orientation="portrait"><label>Table 1.</label><caption><p>Variation in <tp:taxon-name><tp:taxon-name-part taxon-name-part-type="genus" reg="Otostigmus">O.</tp:taxon-name-part> (<tp:taxon-name-part taxon-name-part-type="subgenus" reg="Otostigmus">O.</tp:taxon-name-part>) <tp:taxon-name-part taxon-name-part-type="species" reg="beroni">beroni</tp:taxon-name-part></tp:taxon-name> from Jilong County, Xizang (1: Ar.-<abbrev xmlns:xlink="http://www.w3.org/1999/xlink" xlink:title="Museum of Hebei University" id="ABBRID0EBHAE" xlink:type="simple">MHBU</abbrev>-SoJL1608050101; 2: Ar.-<abbrev xmlns:xlink="http://www.w3.org/1999/xlink" xlink:title="Museum of Hebei University" id="ABBRID0EFHAE" xlink:type="simple">MHBU</abbrev>-SoJL1608050102; 3: Ar.-<abbrev xmlns:xlink="http://www.w3.org/1999/xlink" xlink:title="Museum of Hebei University" id="ABBRID0EJHAE" xlink:type="simple">MHBU</abbrev>-SoJL1608050103; 4: Ar.-<abbrev xmlns:xlink="http://www.w3.org/1999/xlink" xlink:title="Museum of Hebei University" id="ABBRID0ENHAE" xlink:type="simple">MHBU</abbrev>-SoJL1608050104; 5: Ar.-<abbrev xmlns:xlink="http://www.w3.org/1999/xlink" xlink:title="Museum of Hebei University" id="ABBRID0ERHAE" xlink:type="simple">MHBU</abbrev>-SoJL1608050105) (L/R: Left/Right).</p></caption><table id="TID0EFAAG" rules="all"><tbody><tr><th rowspan="2" colspan="2"/><th rowspan="1" colspan="5">Specimens</th></tr><tr><th rowspan="1" colspan="1">1</th><th rowspan="1" colspan="1">2</th><th rowspan="1" colspan="1">3</th><th rowspan="1" colspan="1">4</th><th rowspan="1" colspan="1">5</th></tr><tr><td rowspan="1" colspan="2">Length/mm</td><td rowspan="1" colspan="1">54</td><td rowspan="1" colspan="1">43</td><td rowspan="1" colspan="1">47</td><td rowspan="1" colspan="1">57</td><td rowspan="1" colspan="1">39</td></tr><tr><td rowspan="1" colspan="2">Number of antennal articles (L/R)</td><td rowspan="1" colspan="1">18/19</td><td rowspan="1" colspan="1">18</td><td rowspan="1" colspan="1">18</td><td rowspan="1" colspan="1">18</td><td rowspan="1" colspan="1">18</td></tr><tr><td rowspan="1" colspan="2">Number of glabrous basal antennal articles</td><td rowspan="1" colspan="1">2.3</td><td rowspan="1" colspan="1">2.3</td><td rowspan="1" colspan="1">2.4</td><td rowspan="1" colspan="1">2.4</td><td rowspan="1" colspan="1">2.3</td></tr><tr><td rowspan="1" colspan="2">Tooth-plate teeth</td><td rowspan="1" colspan="1">4+4</td><td rowspan="1" colspan="1">4+4</td><td rowspan="1" colspan="1">5+5</td><td rowspan="1" colspan="1">4+4</td><td rowspan="1" colspan="1">5+5</td></tr><tr><td rowspan="1" colspan="2">Paramedian sutures on tergites</td><td rowspan="1" colspan="1">3–20</td><td rowspan="1" colspan="1">4–20</td><td rowspan="1" colspan="1">4–20</td><td rowspan="1" colspan="1">3–20</td><td rowspan="1" colspan="1">4–20</td></tr><tr><td rowspan="1" colspan="2">Tergites marginate</td><td rowspan="1" colspan="1">6–21</td><td rowspan="1" colspan="1">6–21</td><td rowspan="1" colspan="1">7–21</td><td rowspan="1" colspan="1">7–21</td><td rowspan="1" colspan="1">6–21</td></tr><tr><td rowspan="1" colspan="2">Paramedian sutures on sternites</td><td rowspan="1" colspan="1">5–19</td><td rowspan="1" colspan="1">7–19</td><td rowspan="1" colspan="1">7–19</td><td rowspan="1" colspan="1">7–19</td><td rowspan="1" colspan="1">6–19</td></tr><tr><td rowspan="3" colspan="1">Coxopleural process</td><td rowspan="1" colspan="1">Apical spines (L/R)</td><td rowspan="1" colspan="1">2/3</td><td rowspan="1" colspan="1">2</td><td rowspan="1" colspan="1">2</td><td rowspan="1" colspan="1">2</td><td rowspan="1" colspan="1">2</td></tr><tr><td rowspan="1" colspan="1">Dorsal spines (L/R)</td><td rowspan="1" colspan="1">1/2</td><td rowspan="1" colspan="1">1</td><td rowspan="1" colspan="1">3</td><td rowspan="1" colspan="1">2</td><td rowspan="1" colspan="1">2/1</td></tr><tr><td rowspan="1" colspan="1">Lateral spines (L/R)</td><td rowspan="1" colspan="1">1/2</td><td rowspan="1" colspan="1">2</td><td rowspan="1" colspan="1">2</td><td rowspan="1" colspan="1">2/1</td><td rowspan="1" colspan="1">2</td></tr><tr><td rowspan="3" colspan="1">Legs</td><td rowspan="1" colspan="1">With tibial spur</td><td rowspan="1" colspan="1">1–4</td><td rowspan="1" colspan="1">1–2</td><td rowspan="1" colspan="1">1–5</td><td rowspan="1" colspan="1">1–4</td><td rowspan="1" colspan="1">1–3</td></tr><tr><td rowspan="1" colspan="1">With 1 tarsal spur</td><td rowspan="1" colspan="1">17, 20</td><td rowspan="1" colspan="1">20</td><td rowspan="1" colspan="1">20</td><td rowspan="1" colspan="1">20</td><td rowspan="1" colspan="1">20</td></tr><tr><td rowspan="1" colspan="1">With 2 tarsal spurs</td><td rowspan="1" colspan="1">1–16, 18–19</td><td rowspan="1" colspan="1">1–19</td><td rowspan="1" colspan="1">1–19</td><td rowspan="1" colspan="1">1–19</td><td rowspan="1" colspan="1">1–19</td></tr><tr><td rowspan="5" colspan="1">Spines of ultimate prefemur</td><td rowspan="1" colspan="1">Ventro-lateral (L/R)</td><td rowspan="1" colspan="1">4</td><td rowspan="1" colspan="1">5/4</td><td rowspan="1" colspan="1">4</td><td rowspan="1" colspan="1">4</td><td rowspan="1" colspan="1">5/4</td></tr><tr><td rowspan="1" colspan="1">Ventro-medial (L/R)</td><td rowspan="1" colspan="1">2</td><td rowspan="1" colspan="1">1/2</td><td rowspan="1" colspan="1">2</td><td rowspan="1" colspan="1">2/3</td><td rowspan="1" colspan="1">2</td></tr><tr><td rowspan="1" colspan="1">Medial (L/R)</td><td rowspan="1" colspan="1">3</td><td rowspan="1" colspan="1">5/3</td><td rowspan="1" colspan="1">3</td><td rowspan="1" colspan="1">3/5</td><td rowspan="1" colspan="1">3</td></tr><tr><td rowspan="1" colspan="1">Dorso-medial (L/R)</td><td rowspan="1" colspan="1">2</td><td rowspan="1" colspan="1">2</td><td rowspan="1" colspan="1">2</td><td rowspan="1" colspan="1">2</td><td rowspan="1" colspan="1">2/1</td></tr><tr><td rowspan="1" colspan="1">Corner spine (L/R)</td><td rowspan="1" colspan="1">1</td><td rowspan="1" colspan="1">3/1</td><td rowspan="1" colspan="1">1</td><td rowspan="1" colspan="1">1/0</td><td rowspan="1" colspan="1">1</td></tr><tr><td rowspan="1" colspan="2">Femoral spur of leg 1</td><td rowspan="1" colspan="1">0</td><td rowspan="1" colspan="1">0</td><td rowspan="1" colspan="1">1</td><td rowspan="1" colspan="1">1</td><td rowspan="1" colspan="1">1</td></tr></tbody></table></table-wrap></tp:treatment-sec><tp:treatment-sec sec-type="habitat" id="SECID0ECUAE"><title>Habitat.</title><p>Found under stones in humid mountain bush (Fig. <xref ref-type="fig" rid="F4">4A</xref>).</p></tp:treatment-sec><tp:treatment-sec sec-type="distribution" id="SECID0EMUAE"><title>Distribution.</title><p>China (Xizang) and Nepal (Fig. <xref ref-type="fig" rid="F5">5</xref>).</p></tp:treatment-sec><tp:treatment-sec><!--Section generated to contain objects referenced in tp:taxon-treatment.--><fig id="F4" position="float" orientation="portrait"><object-id xmlns:xlink="http://www.w3.org/1999/xlink" content-type="doi" xlink:type="simple">10.3897/zookeys.1088.77703.figure4</object-id><object-id xmlns:xlink="http://www.w3.org/1999/xlink" content-type="arpha" xlink:type="simple">1E5659CB-04E0-5153-83B9-7F93FDED98AC</object-id><label>Figure 4.</label><caption><p><bold>A</bold> habitat of <tp:taxon-name><tp:taxon-name-part taxon-name-part-type="genus" reg="Otostigmus">O.</tp:taxon-name-part> (<tp:taxon-name-part taxon-name-part-type="subgenus" reg="Otostigmus">O.</tp:taxon-name-part>) <tp:taxon-name-part taxon-name-part-type="species" reg="beroni">beroni</tp:taxon-name-part></tp:taxon-name> in Jilong Town, Jilong County <bold>B</bold> habitat of <tp:taxon-name><tp:taxon-name-part taxon-name-part-type="genus" reg="Otostigmus">O.</tp:taxon-name-part> (<tp:taxon-name-part taxon-name-part-type="subgenus" reg="Otostigmus">O.</tp:taxon-name-part>) <tp:taxon-name-part taxon-name-part-type="species" reg="lewisi">lewisi</tp:taxon-name-part></tp:taxon-name> in Anrao Town, Jiacha County <bold>C</bold><tp:taxon-name><tp:taxon-name-part taxon-name-part-type="genus" reg="Otostigmus">O.</tp:taxon-name-part> (<tp:taxon-name-part taxon-name-part-type="subgenus" reg="Otostigmus">O.</tp:taxon-name-part>) <tp:taxon-name-part taxon-name-part-type="species" reg="beroni">beroni</tp:taxon-name-part></tp:taxon-name> (Ar.-<abbrev xmlns:xlink="http://www.w3.org/1999/xlink" xlink:title="Museum of Hebei University" id="ABBRID0E2IAG" xlink:type="simple">MHBU</abbrev>-SoJL21080101) <bold>D</bold><tp:taxon-name><tp:taxon-name-part taxon-name-part-type="genus" reg="Otostigmus">O.</tp:taxon-name-part> (<tp:taxon-name-part taxon-name-part-type="subgenus" reg="Otostigmus">O.</tp:taxon-name-part>) <tp:taxon-name-part taxon-name-part-type="species" reg="lewisi">lewisi</tp:taxon-name-part></tp:taxon-name> (Ar.-<abbrev xmlns:xlink="http://www.w3.org/1999/xlink" xlink:title="Museum of Hebei University" id="ABBRID0EPJAG" xlink:type="simple">MHBU</abbrev>-SoJC1608DX01).</p></caption><graphic xmlns:xlink="http://www.w3.org/1999/xlink" xlink:href="zookeys-1088-041-g004.jpg" position="float" orientation="portrait" xlink:type="simple" id="oo_653522.jpg"><uri content-type="original_file" xlink:type="simple">https://binary.pensoft.net/fig/653522</uri></graphic></fig><fig id="F5" position="float" orientation="portrait"><object-id xmlns:xlink="http://www.w3.org/1999/xlink" content-type="doi" xlink:type="simple">10.3897/zookeys.1088.77703.figure5</object-id><object-id xmlns:xlink="http://www.w3.org/1999/xlink" content-type="arpha" xlink:type="simple">265C96C0-C059-5306-AD64-EF038A2A4FE6</object-id><label>Figure 5.</label><caption><p>Distributions of <italic><tp:taxon-name><tp:taxon-name-part taxon-name-part-type="genus" reg="Otostigmus">Otostigmus</tp:taxon-name-part></tp:taxon-name></italic> in Xizang, China <bold>a</bold> circle – <tp:taxon-name><tp:taxon-name-part taxon-name-part-type="genus" reg="Otostigmus">O.</tp:taxon-name-part> (<tp:taxon-name-part taxon-name-part-type="subgenus" reg="Otostigmus">O.</tp:taxon-name-part>) <tp:taxon-name-part taxon-name-part-type="species" reg="beroni">beroni</tp:taxon-name-part></tp:taxon-name>, Jilong Town, Jilong (Gyirong) County <bold>b</bold> triangle – <tp:taxon-name><tp:taxon-name-part taxon-name-part-type="genus" reg="Otostigmus">O.</tp:taxon-name-part> (<tp:taxon-name-part taxon-name-part-type="subgenus" reg="Otostigmus">O.</tp:taxon-name-part>) <tp:taxon-name-part taxon-name-part-type="species" reg="lewisi">lewisi</tp:taxon-name-part></tp:taxon-name>, 2005, Jiacha (Gyaca) County <bold>c</bold> pentagon – <tp:taxon-name><tp:taxon-name-part taxon-name-part-type="genus" reg="Otostigmus">O.</tp:taxon-name-part> (<tp:taxon-name-part taxon-name-part-type="subgenus" reg="Otostigmus">O.</tp:taxon-name-part>) <tp:taxon-name-part taxon-name-part-type="species" reg="martensi">martensi</tp:taxon-name-part></tp:taxon-name>, Nielamu (Nyalam) County <bold>d</bold> square – <tp:taxon-name><tp:taxon-name-part taxon-name-part-type="genus" reg="Otostigmus">O.</tp:taxon-name-part> (<tp:taxon-name-part taxon-name-part-type="subgenus" reg="Otostigmus">O.</tp:taxon-name-part>) <tp:taxon-name-part taxon-name-part-type="species" reg="xizangensis">xizangensis</tp:taxon-name-part></tp:taxon-name>, Bomi (Bome) County.</p></caption><graphic xmlns:xlink="http://www.w3.org/1999/xlink" xlink:href="zookeys-1088-041-g005.jpg" position="float" orientation="portrait" xlink:type="simple" id="oo_653523.jpg"><uri content-type="original_file" xlink:type="simple">https://binary.pensoft.net/fig/653523</uri></graphic></fig></tp:treatment-sec><ref-list><ref id="B4"><mixed-citation xmlns:xlink="http://www.w3.org/1999/xlink" xlink:type="simple"><person-group><name name-style="western"><surname>Lewis</surname><given-names>JGE</given-names></name></person-group> (<year>2010</year>) <article-title>A revision of the <italic>rugulosus</italic> group of <tp:taxon-name><tp:taxon-name-part taxon-name-part-type="genus">Otostigmus</tp:taxon-name-part><tp:taxon-name-part taxon-name-part-type="infraspecific-rank">subgenus</tp:taxon-name-part><tp:taxon-name-part taxon-name-part-type="subgenus">Otostigmus</tp:taxon-name-part></tp:taxon-name> Porat, 1876 (<tp:taxon-name><tp:taxon-name-part taxon-name-part-type="class">Chilopoda</tp:taxon-name-part></tp:taxon-name>: <tp:taxon-name><tp:taxon-name-part taxon-name-part-type="order">Scolopendromorpha</tp:taxon-name-part></tp:taxon-name>: <tp:taxon-name><tp:taxon-name-part taxon-name-part-type="family">Scolopendridae</tp:taxon-name-part></tp:taxon-name>).</article-title><source>Zootaxa</source><volume>2579</volume>: <fpage>1</fpage>–<lpage>29</lpage>. <ext-link xlink:type="simple" ext-link-type="doi" xlink:href="10.11646/zootaxa.2579.1.1">https://doi.org/10.11646/zootaxa.2579.1.1</ext-link></mixed-citation></ref></ref-list></tp:taxon-treatment>
