# Supplementary material for: ﻿The revalidation of Otostigmus (O.) lewisi Song et al., 2005 (Scolopendromorpha, Scolopendridae) based on new material from Jiacha County, China
Source: Zookeys. 2022 Mar 4;1088:41–52. doi: 10.3897/zookeys.1088.77703 (PMC8917117; doi:10.3897/zookeys.1088.77703)
Supplement: XML Treatment for Otostigmus (O.) lewisi [file zookeys.1088.77703-treatment2.xml]

<!DOCTYPE tp:taxon-treatment
  PUBLIC "-//TaxonX//DTD Taxonomic Treatment Publishing DTD v0 20100105//EN" "tax-treatment-NSO.dtd">
<tp:taxon-treatment xmlns:tp="http://www.plazi.org/taxpub"><tp:treatment-meta><kwd-group><label>Taxon classification</label><kwd>
                  <named-content content-type="kingdom">Animalia</named-content>
                </kwd></kwd-group><mixed-citation publication-type="journal"><person-group><name><surname>Liu1</surname><given-names>Xiaoshuang</given-names></name><name><surname>Li*</surname><given-names>Yixuan</given-names></name><name><surname>Di</surname><given-names>Zhiyong</given-names></name></person-group><article-title>﻿The revalidation of <italic><tp:taxon-name><tp:taxon-name-part taxon-name-part-type="genus" reg="Otostigmus">Otostigmus</tp:taxon-name-part></tp:taxon-name></italic> (<italic><tp:taxon-name><tp:taxon-name-part taxon-name-part-type="genus" reg="Otostigmus"/><tp:taxon-name-part taxon-name-part-type="subgenus" reg="Otostigmus">O.</tp:taxon-name-part></tp:taxon-name></italic>) <italic><tp:taxon-name><tp:taxon-name-part taxon-name-part-type="genus" reg="Otostigmus"/><tp:taxon-name-part taxon-name-part-type="species" reg="lewisi">lewisi</tp:taxon-name-part></tp:taxon-name></italic> Song et al., 2005 (<tp:taxon-name><tp:taxon-name-part taxon-name-part-type="order">Scolopendromorpha</tp:taxon-name-part></tp:taxon-name>, <tp:taxon-name><tp:taxon-name-part taxon-name-part-type="family">Scolopendridae</tp:taxon-name-part></tp:taxon-name>) based on new material from Jiacha County, China</article-title><source>Zookeys</source><day>04</day><month>03</month><year>2022</year><volume>1088</volume><fpage>41</fpage><lpage>52</lpage><pub-id pub-id-type="doi">10.3897/zookeys.1088.77703</pub-id></mixed-citation></tp:treatment-meta><tp:nomenclature><label>﻿</label><tp:taxon-name><object-id xmlns:xlink="http://www.w3.org/1999/xlink" content-type="arpha" xlink:type="simple">80F267B0-9D5B-5FC6-A29B-D11CC060ACBE</object-id><tp:taxon-name-part taxon-name-part-type="genus" reg="Otostigmus">Otostigmus</tp:taxon-name-part> (<tp:taxon-name-part taxon-name-part-type="subgenus" reg="Otostigmus">O.</tp:taxon-name-part>) <tp:taxon-name-part taxon-name-part-type="species" reg="lewisi">lewisi</tp:taxon-name-part></tp:taxon-name><tp:taxon-authority>Song, Gai, Song &amp; Zhu, 2005 (Revalidated name)</tp:taxon-authority><xref ref-type="fig" rid="F2">Figs 2</xref><xref ref-type="fig" rid="F3">, 3</xref><xref ref-type="fig" rid="F4">, 4D</xref><tp:nomenclature-citation-list><tp:nomenclature-citation><tp:taxon-name>
                    <tp:taxon-name-part taxon-name-part-type="genus" reg="Otostigmus">Otostigmus</tp:taxon-name-part>
                    <tp:taxon-name-part taxon-name-part-type="species" reg="lewisi">lewisi</tp:taxon-name-part>
                  </tp:taxon-name><comment><xref ref-type="bibr" rid="B7">Song et al, 2005</xref>: 304.</comment></tp:nomenclature-citation></tp:nomenclature-citation-list></tp:nomenclature><tp:treatment-sec sec-type="material" id="SECID0E2WAE"><title>Material examined.</title><p>Ar.-<abbrev xmlns:xlink="http://www.w3.org/1999/xlink" xlink:title="Museum of Hebei University" id="ABBRID0EBXAE" xlink:type="simple">MHBU</abbrev>-SoJC1908060301– Ar.-<abbrev xmlns:xlink="http://www.w3.org/1999/xlink" xlink:title="Museum of Hebei University" id="ABBRID0EFXAE" xlink:type="simple">MHBU</abbrev>-SoJC1908060307: Jiacha County (Gyaca County), Xizang (Tibet), China, <named-content xmlns:xlink="http://www.w3.org/1999/xlink" content-type="dwc:verbatimCoordinates" xlink:type="simple"><named-content content-type="geo-json" specific-use="{&#34;type&#34;:&#34;Point&#34;,&#34;coordinates&#34;:[92.343000,29.085700]}" id="NCID0EMXAE" xlink:type="simple">29.0857°N, 92.3430°E</named-content></named-content>, 6/8/2019, leg. Zhiyong Di. Ar.-<abbrev xmlns:xlink="http://www.w3.org/1999/xlink" xlink:title="Museum of Hebei University" id="ABBRID0ERXAE" xlink:type="simple">MHBU</abbrev>-SoJC1608DX01: Jiacha County, Xizang, China, <named-content xmlns:xlink="http://www.w3.org/1999/xlink" content-type="dwc:verbatimCoordinates" xlink:type="simple"><named-content content-type="geo-json" specific-use="{&#34;type&#34;:&#34;Point&#34;,&#34;coordinates&#34;:[92.696900,29.118800]}" id="NCID0EYXAE" xlink:type="simple">29.1188°N, 92.6969°E</named-content></named-content>, 12/8/2016, leg. Zhiyong Di. Ar.-<abbrev xmlns:xlink="http://www.w3.org/1999/xlink" xlink:title="Museum of Hebei University" id="ABBRID0E4XAE" xlink:type="simple">MHBU</abbrev>-SoJC1608120401: Jiacha County, Xizang, China, <named-content xmlns:xlink="http://www.w3.org/1999/xlink" content-type="dwc:verbatimCoordinates" xlink:type="simple"><named-content content-type="geo-json" specific-use="{&#34;type&#34;:&#34;Point&#34;,&#34;coordinates&#34;:[92.688000,29.138700]}" id="NCID0EEYAE" xlink:type="simple">29.1387°N, 92.6880°E</named-content></named-content>, 12/8/2016, leg. Zhiyong Di. Housed in <abbrev xmlns:xlink="http://www.w3.org/1999/xlink" xlink:title="Museum of Hebei University" id="ABBRID0EJYAE" xlink:type="simple">MHBU</abbrev>.</p></tp:treatment-sec><tp:treatment-sec sec-type="diagnosis" id="SECID0ENYAE"><title>Diagnosis.</title><p>Maximum length 77 mm. Antennae 17–20 articles, basal 2.2–3 glabrous dorsally (Fig. <xref ref-type="fig" rid="F2">2C, F</xref>). With 3 or 4 teeth on each tooth plate, the median two more or less fused (Figs <xref ref-type="fig" rid="F2">2F</xref>, <xref ref-type="fig" rid="F3">3C</xref>). Sternites with paramedian sutures. Coxopleural process typically with 2 apical spines, 1–2 lateral spines and 1–2 dorsal spines (Figs <xref ref-type="fig" rid="F2">2H</xref>, <xref ref-type="fig" rid="F3">3D</xref>). Ultimate prefemur with 4 rows of prominent spines, disposed on swollen bases (7–19 in total) (Fig. <xref ref-type="fig" rid="F2">2E, H</xref>).</p><fig id="F2" position="float" orientation="portrait"><object-id xmlns:xlink="http://www.w3.org/1999/xlink" content-type="doi" xlink:type="simple">10.3897/zookeys.1088.77703.figure2</object-id><object-id xmlns:xlink="http://www.w3.org/1999/xlink" content-type="arpha" xlink:type="simple">C2EB14B8-F2B7-5C03-B1A7-4609FA024425</object-id><label>Figure 2.</label><caption><p><tp:taxon-name><tp:taxon-name-part taxon-name-part-type="genus" reg="Otostigmus">Otostigmus</tp:taxon-name-part> (<tp:taxon-name-part taxon-name-part-type="subgenus" reg="Otostigmus">O.</tp:taxon-name-part>) <tp:taxon-name-part taxon-name-part-type="species" reg="lewisi">lewisi</tp:taxon-name-part></tp:taxon-name><xref ref-type="bibr" rid="B7">Song et al., 2005</xref>. (Ar.-<abbrev xmlns:xlink="http://www.w3.org/1999/xlink" xlink:title="Museum of Hebei University" id="ABBRID0EF1AE" xlink:type="simple">MHBU</abbrev>-SoJC1908060301): <bold>A</bold> dorsal view <bold>B</bold> ventral view <bold>C</bold> cephalic plate, antennae and tergites 1–4, dorsal view <bold>D</bold> tergites 7–11 <bold>E</bold> last two tergites and ultimate legs, dorsal view <bold>F</bold> head, antennae, sternites 1–4 and teeth on tooth plates 3+3, ventral view <bold>G</bold> sternites <bold>H</bold> last two sternites and ultimate legs, ventral view. Scale bars: 10.0 mm (<bold>A, B</bold>); 2.0 mm (<bold>C–H</bold>).</p></caption><graphic xmlns:xlink="http://www.w3.org/1999/xlink" xlink:href="zookeys-1088-041-g002.jpg" position="float" orientation="portrait" xlink:type="simple" id="oo_653520.jpg"><uri content-type="original_file" xlink:type="simple">https://binary.pensoft.net/fig/653520</uri></graphic></fig></tp:treatment-sec><tp:treatment-sec sec-type="remarks" id="SECID0EC2AE"><title>Remarks.</title><p>The <tp:taxon-name><tp:taxon-name-part taxon-name-part-type="genus" reg="Otostigmus">O.</tp:taxon-name-part> (<tp:taxon-name-part taxon-name-part-type="subgenus" reg="Otostigmus">O.</tp:taxon-name-part>) <tp:taxon-name-part taxon-name-part-type="species" reg="lewisi">lewisi</tp:taxon-name-part></tp:taxon-name> holotype described in <xref ref-type="bibr" rid="B7">Song et al. (2005)</xref> was as follows (<xref ref-type="bibr" rid="B7">Song et al. 2005</xref>; <xref ref-type="bibr" rid="B4">Lewis 2010</xref>): 18 articles, with the basal 2.5–2.7 glabrous dorsally; with 3 teeth on each tooth plate, the inner two ones more or less fused; tergites with complete paramedian sutures from 5; marginate from S6 to S8, without keels or spines; sternites with complete paramedian sutures from 4 to 19; last sternite with sides converging caudally, posterior edge strongly concave, and central longitudinal depression; coxopleural process short, typically with 2 apical spines, 2 lateral spines and one dorsal spine; ultimate prefemurs with prominent spines on swollen bases.</p><fig id="F3" position="float" orientation="portrait"><object-id xmlns:xlink="http://www.w3.org/1999/xlink" content-type="doi" xlink:type="simple">10.3897/zookeys.1088.77703.figure3</object-id><object-id xmlns:xlink="http://www.w3.org/1999/xlink" content-type="arpha" xlink:type="simple">6D7BF83A-EEE9-519D-9737-7A6CC20936CE</object-id><label>Figure 3.</label><caption><p><tp:taxon-name><tp:taxon-name-part taxon-name-part-type="genus" reg="Otostigmus">Otostigmus</tp:taxon-name-part> (<tp:taxon-name-part taxon-name-part-type="subgenus" reg="Otostigmus">O.</tp:taxon-name-part>) <tp:taxon-name-part taxon-name-part-type="species" reg="lewisi">lewisi</tp:taxon-name-part></tp:taxon-name><xref ref-type="bibr" rid="B7">Song et al., 2005</xref>. (Ar.-<abbrev xmlns:xlink="http://www.w3.org/1999/xlink" xlink:title="Museum of Hebei University" id="ABBRID0E33AE" xlink:type="simple">MHBU</abbrev>-SoJC1908060304): Juvenile individual <bold>A</bold> dorsal view <bold>B</bold> ventral view <bold>C</bold> the ventral view of head, antennae and teeth on tooth plates 3+3 (the medial two teeth fused, the lateral one with a small tooth on its lateral side) <bold>D</bold> sternite 21, coxopleuron and prefemur of ultimate legs, ventral view. Scale bar: 10.0 mm (<bold>A, B</bold>); 0.5 mm (<bold>C, D</bold>).</p></caption><graphic xmlns:xlink="http://www.w3.org/1999/xlink" xlink:href="zookeys-1088-041-g003.jpg" position="float" orientation="portrait" xlink:type="simple" id="oo_653521.jpg"><uri content-type="original_file" xlink:type="simple">https://binary.pensoft.net/fig/653521</uri></graphic></fig><p>Following <xref ref-type="bibr" rid="B7">Song et al. (2005)</xref>, <xref ref-type="bibr" rid="B4">Lewis (2010)</xref> considered that there were minor differences between <tp:taxon-name><tp:taxon-name-part taxon-name-part-type="genus" reg="Otostigmus">O.</tp:taxon-name-part> (<tp:taxon-name-part taxon-name-part-type="subgenus" reg="Otostigmus">O.</tp:taxon-name-part>) <tp:taxon-name-part taxon-name-part-type="species" reg="lewisi">lewisi</tp:taxon-name-part></tp:taxon-name> and <tp:taxon-name><tp:taxon-name-part taxon-name-part-type="genus" reg="Otostigmus">O.</tp:taxon-name-part> (<tp:taxon-name-part taxon-name-part-type="subgenus" reg="Otostigmus">O.</tp:taxon-name-part>) <tp:taxon-name-part taxon-name-part-type="species" reg="beroni">beroni</tp:taxon-name-part></tp:taxon-name>; however, the description and figures of <tp:taxon-name><tp:taxon-name-part taxon-name-part-type="genus" reg="Otostigmus">O.</tp:taxon-name-part> (<tp:taxon-name-part taxon-name-part-type="subgenus" reg="Otostigmus">O.</tp:taxon-name-part>) <tp:taxon-name-part taxon-name-part-type="species" reg="lewisi">lewisi</tp:taxon-name-part></tp:taxon-name> were not consistent in <xref ref-type="bibr" rid="B7">Song et al. (2005)</xref>, as the authors mistakenly reused the figures of <tp:taxon-name><tp:taxon-name-part taxon-name-part-type="genus" reg="Otostigmus">O.</tp:taxon-name-part> (<tp:taxon-name-part taxon-name-part-type="subgenus" reg="Otostigmus">O.</tp:taxon-name-part>) <tp:taxon-name-part taxon-name-part-type="species" reg="martensi">martensi</tp:taxon-name-part></tp:taxon-name> (<xref ref-type="bibr" rid="B7">Song et al. 2005</xref>: figs 34–40) for <tp:taxon-name><tp:taxon-name-part taxon-name-part-type="genus" reg="Otostigmus">O.</tp:taxon-name-part> (<tp:taxon-name-part taxon-name-part-type="subgenus" reg="Otostigmus">O.</tp:taxon-name-part>) <tp:taxon-name-part taxon-name-part-type="species" reg="lewisi">lewisi</tp:taxon-name-part></tp:taxon-name> (<xref ref-type="bibr" rid="B7">Song et al. 2005</xref>: figs 47–53). This can be verified by checking the information of <tp:taxon-name><tp:taxon-name-part taxon-name-part-type="genus" reg="Otostigmus">O.</tp:taxon-name-part> (<tp:taxon-name-part taxon-name-part-type="subgenus" reg="Otostigmus">O.</tp:taxon-name-part>) <tp:taxon-name-part taxon-name-part-type="species" reg="lewisi">lewisi</tp:taxon-name-part></tp:taxon-name> (<xref ref-type="bibr" rid="B6">Song 2004</xref>: 58–59, fig. 42) and <tp:taxon-name><tp:taxon-name-part taxon-name-part-type="genus" reg="Otostigmus">O.</tp:taxon-name-part> (<tp:taxon-name-part taxon-name-part-type="subgenus" reg="Otostigmus">O.</tp:taxon-name-part>) <tp:taxon-name-part taxon-name-part-type="species" reg="martensi">martensi</tp:taxon-name-part></tp:taxon-name> (<xref ref-type="bibr" rid="B6">Song 2004</xref>: 57, fig. 40) provided in Song’s unpublished thesis.</p><p><xref ref-type="bibr" rid="B7">Song et al. (2005)</xref> recorded that <tp:taxon-name><tp:taxon-name-part taxon-name-part-type="genus" reg="Otostigmus">O.</tp:taxon-name-part> (<tp:taxon-name-part taxon-name-part-type="subgenus" reg="Otostigmus">O.</tp:taxon-name-part>) <tp:taxon-name-part taxon-name-part-type="species" reg="lewisi">lewisi</tp:taxon-name-part></tp:taxon-name> is similar to <tp:taxon-name><tp:taxon-name-part taxon-name-part-type="genus" reg="Otostigmus">O.</tp:taxon-name-part> (<tp:taxon-name-part taxon-name-part-type="subgenus" reg="Otostigmus">O.</tp:taxon-name-part>) <tp:taxon-name-part taxon-name-part-type="species" reg="beroni">beroni</tp:taxon-name-part></tp:taxon-name>, and distinguished <tp:taxon-name><tp:taxon-name-part taxon-name-part-type="genus" reg="Otostigmus">O.</tp:taxon-name-part> (<tp:taxon-name-part taxon-name-part-type="subgenus" reg="Otostigmus">O.</tp:taxon-name-part>) <tp:taxon-name-part taxon-name-part-type="species" reg="lewisi">lewisi</tp:taxon-name-part></tp:taxon-name> from the latter by the length of coxopleural process and the shape of the ultimate sternite. Because <xref ref-type="bibr" rid="B4">Lewis (2010)</xref> didn’t refer to the unpublished thesis of <xref ref-type="bibr" rid="B6">Song (2004)</xref>, the misleading figures of <tp:taxon-name><tp:taxon-name-part taxon-name-part-type="genus" reg="Otostigmus">O.</tp:taxon-name-part> (<tp:taxon-name-part taxon-name-part-type="subgenus" reg="Otostigmus">O.</tp:taxon-name-part>) <tp:taxon-name-part taxon-name-part-type="species" reg="lewisi">lewisi</tp:taxon-name-part></tp:taxon-name> in <xref ref-type="bibr" rid="B7">Song et al. (2005)</xref> led Lewis to conclude that there are no significant differences between the two species and that <tp:taxon-name><tp:taxon-name-part taxon-name-part-type="genus" reg="Otostigmus">O.</tp:taxon-name-part> (<tp:taxon-name-part taxon-name-part-type="subgenus" reg="Otostigmus">O.</tp:taxon-name-part>) <tp:taxon-name-part taxon-name-part-type="species" reg="lewisi">lewisi</tp:taxon-name-part></tp:taxon-name> is a junior subjective synonym of <tp:taxon-name><tp:taxon-name-part taxon-name-part-type="genus" reg="Otostigmus">O.</tp:taxon-name-part> (<tp:taxon-name-part taxon-name-part-type="subgenus" reg="Otostigmus">O.</tp:taxon-name-part>) <tp:taxon-name-part taxon-name-part-type="species" reg="beroni">beroni</tp:taxon-name-part></tp:taxon-name> (<xref ref-type="bibr" rid="B4">Lewis 2010</xref>).</p><p>The characteristics of the holotype of <tp:taxon-name><tp:taxon-name-part taxon-name-part-type="genus" reg="Otostigmus">O.</tp:taxon-name-part> (<tp:taxon-name-part taxon-name-part-type="subgenus" reg="Otostigmus">O.</tp:taxon-name-part>) <tp:taxon-name-part taxon-name-part-type="species" reg="lewisi">lewisi</tp:taxon-name-part></tp:taxon-name> reported by <xref ref-type="bibr" rid="B6">Song (2004)</xref> and <xref ref-type="bibr" rid="B7">Song et al. (2005)</xref> are same to the new immature materials examined in this paper. Therefore, we considered that all the type materials of <tp:taxon-name><tp:taxon-name-part taxon-name-part-type="genus" reg="Otostigmus">O.</tp:taxon-name-part> (<tp:taxon-name-part taxon-name-part-type="subgenus" reg="Otostigmus">O.</tp:taxon-name-part>) <tp:taxon-name-part taxon-name-part-type="species" reg="lewisi">lewisi</tp:taxon-name-part></tp:taxon-name> described previously were sub-adults.</p></tp:treatment-sec><tp:treatment-sec sec-type="description" id="SECID0ECGAG"><title>Description</title><p><bold>(Ar.-<abbrev xmlns:xlink="http://www.w3.org/1999/xlink" xlink:title="Museum of Hebei University" id="ABBRID0EKGAG" xlink:type="simple">MHBU</abbrev>-SoJC1908060301). <italic>Length</italic></bold>: 70 mm (measured from anterior margin of cephalic plate to posterior margin of tergite 21).</p><p><bold><italic>Pigmentation</italic></bold> (after remaining in alcohol for two years): cephalic plate and tergites yellow with light green; antennae and legs yellow; penultimate legs and ultimate legs green (Fig. <xref ref-type="fig" rid="F2">2A, B</xref>). Live individual (Ar.-<abbrev xmlns:xlink="http://www.w3.org/1999/xlink" xlink:title="Museum of Hebei University" id="ABBRID0E2GAG" xlink:type="simple">MHBU</abbrev>-SoJC1608DX01): antennae light blue mainly, cephalic plate and tergites brownish, penultimate legs and ultimate legs yellow with blue middle part in each segment, the rest of the legs yellow (Fig. <xref ref-type="fig" rid="F4">4D</xref>).</p><fig id="F4" position="float" orientation="portrait"><object-id xmlns:xlink="http://www.w3.org/1999/xlink" content-type="doi" xlink:type="simple">10.3897/zookeys.1088.77703.figure4</object-id><object-id xmlns:xlink="http://www.w3.org/1999/xlink" content-type="arpha" xlink:type="simple">1E5659CB-04E0-5153-83B9-7F93FDED98AC</object-id><label>Figure 4.</label><caption><p><bold>A</bold> habitat of <tp:taxon-name><tp:taxon-name-part taxon-name-part-type="genus" reg="Otostigmus">O.</tp:taxon-name-part> (<tp:taxon-name-part taxon-name-part-type="subgenus" reg="Otostigmus">O.</tp:taxon-name-part>) <tp:taxon-name-part taxon-name-part-type="species" reg="beroni">beroni</tp:taxon-name-part></tp:taxon-name> in Jilong Town, Jilong County <bold>B</bold> habitat of <tp:taxon-name><tp:taxon-name-part taxon-name-part-type="genus" reg="Otostigmus">O.</tp:taxon-name-part> (<tp:taxon-name-part taxon-name-part-type="subgenus" reg="Otostigmus">O.</tp:taxon-name-part>) <tp:taxon-name-part taxon-name-part-type="species" reg="lewisi">lewisi</tp:taxon-name-part></tp:taxon-name> in Anrao Town, Jiacha County <bold>C</bold><tp:taxon-name><tp:taxon-name-part taxon-name-part-type="genus" reg="Otostigmus">O.</tp:taxon-name-part> (<tp:taxon-name-part taxon-name-part-type="subgenus" reg="Otostigmus">O.</tp:taxon-name-part>) <tp:taxon-name-part taxon-name-part-type="species" reg="beroni">beroni</tp:taxon-name-part></tp:taxon-name> (Ar.-<abbrev xmlns:xlink="http://www.w3.org/1999/xlink" xlink:title="Museum of Hebei University" id="ABBRID0E2IAG" xlink:type="simple">MHBU</abbrev>-SoJL21080101) <bold>D</bold><tp:taxon-name><tp:taxon-name-part taxon-name-part-type="genus" reg="Otostigmus">O.</tp:taxon-name-part> (<tp:taxon-name-part taxon-name-part-type="subgenus" reg="Otostigmus">O.</tp:taxon-name-part>) <tp:taxon-name-part taxon-name-part-type="species" reg="lewisi">lewisi</tp:taxon-name-part></tp:taxon-name> (Ar.-<abbrev xmlns:xlink="http://www.w3.org/1999/xlink" xlink:title="Museum of Hebei University" id="ABBRID0EPJAG" xlink:type="simple">MHBU</abbrev>-SoJC1608DX01).</p></caption><graphic xmlns:xlink="http://www.w3.org/1999/xlink" xlink:href="zookeys-1088-041-g004.jpg" position="float" orientation="portrait" xlink:type="simple" id="oo_653522.jpg"><uri content-type="original_file" xlink:type="simple">https://binary.pensoft.net/fig/653522</uri></graphic></fig><p><bold><italic>Cephalic plate</italic></bold>: wide 3.86 mm, long 3.18 mm, rounded anteriorly, without sutures or sulci (Fig. <xref ref-type="fig" rid="F2">2C</xref>).</p><p><bold><italic>Antennae</italic></bold>: with 17 articles on the right and 19 on the left antenna, basal 2.5 glabrous, the remainder covered with short, tapering, yellowish hairs (Fig. <xref ref-type="fig" rid="F2">2C, F</xref>).</p><p><bold><italic>Forcipular segment</italic></bold>: forcipular tooth plates present, with 3 teeth on each plate, the median two fused, their basal sutures form right angle, process of forcipular trochanteroprefemur well developed (Fig. <xref ref-type="fig" rid="F2">2F</xref>).</p><p><bold><italic>Tergites (T)</italic></bold>: with complete paramedian sutures from 4 to 20; marginate from 6 to 21 (Fig. <xref ref-type="fig" rid="F2">2D</xref>); the posterior border of T21 slightly convex (Fig. <xref ref-type="fig" rid="F2">2E</xref>).</p><p><bold><italic>Sternites (S)</italic></bold>: smooth, with incomplete paramedian sutures from 3 to 4, complete paramedian sutures from 5 to 19 (Fig. <xref ref-type="fig" rid="F2">2G</xref>); S21 with a slight median longitudinal depression and converging posteriorly (Fig. <xref ref-type="fig" rid="F2">2H</xref>). Central part of the posterior border of S21 slightly concave.</p><p><bold><italic>Coxopleuron</italic></bold>: pore field with numerous pores, coxopleural process moderately long and apical border with protuberance. With pore-free longitudinal strip in pore field. Coxopleural process with 2 apical spines, 1 lateral spine and 1–2 dorsal spines (Fig. <xref ref-type="fig" rid="F2">2H</xref>).</p><p><bold><italic>Legs (L)</italic></bold>: L2–9, right L11 and left L12 with 2 tarsal spurs; 1 tarsal spur on subsequent to penultimate legs; L1 and left L2 with 1 tibial spur and right L1 with 1 femoral spur.</p><p>The left prefemur with 1 corner spine, 3 ventro-lateral spines, 1 ventro-medial spines, 2 medial spines, 1 dorso-medial spine; the right prefemur with 2 corner spines, 5 ventro-lateral spines, 2 ventro-medial spines, 7 medial spines, 3 dorso-medial spines (Fig. <xref ref-type="fig" rid="F2">2E, H</xref>).</p></tp:treatment-sec><tp:treatment-sec sec-type="variability" id="SECID0EPMAG"><title>Variability.</title><p>Adult and juvenile individuals differ primarily in body length and pigmentation (Figs <xref ref-type="fig" rid="F2">2A, B</xref>, <xref ref-type="fig" rid="F3">3A, B</xref>). There are differences among individuals as described below. Antennal articles 17–20. The number of teeth of forcipular tooth-plates 3+3 (5 specimens) (Fig. <xref ref-type="fig" rid="F2">2F</xref>) or 4+4 (the lateral one with a small tooth on its lateral side) (4 specimens) (Fig. <xref ref-type="fig" rid="F3">3C</xref>). Tergites with paramedian sutures from 3 (3 specimens) or 4 (5 specimens), from 6 (1 specimen), marginate from 3–8. Sternites with paramedian sutures from 2 (4 specimens), 3 (4 specimens) or 4 (1 specimen). Coxopleuron process with 4–6 spines (2 apical spines, 1–2 lateral spines and 1–2 dorsal spines). One tibial spur on L1–2 (6 specimens) or only L1 (3 specimens). The number of tarsal spurs on legs has no regularity. Two tarsal spurs on L1(2)–9 (4 specimens), L1–12(13) (3 specimens), L1–16 and L18 (1 specimen) or L1,3,5–6&amp;8–15 (1 specimen). One tarsal spur on subsequent to penultimate legs. Ultimate legs without tarsal spur. Ultimate leg prefemur with 8–11, rarely 18 or 19 spines (2–5 ventro-lateral, 1–2 ventro-medial, 2–4 or 7 medial and 1–3 or 6 dorso-medial and 1 corner spine, rarely 2 corner spines) (Table <xref ref-type="table" rid="T2">2</xref>).</p><table-wrap id="T2" position="float" orientation="portrait"><label>Table 2.</label><caption><p>Variation in <tp:taxon-name><tp:taxon-name-part taxon-name-part-type="genus" reg="Otostigmus">O.</tp:taxon-name-part> (<tp:taxon-name-part taxon-name-part-type="subgenus" reg="Otostigmus">O.</tp:taxon-name-part>) <tp:taxon-name-part taxon-name-part-type="species" reg="lewisi">lewisi</tp:taxon-name-part></tp:taxon-name> from Jiacha County, Xizang (0302: Ar.-<abbrev xmlns:xlink="http://www.w3.org/1999/xlink" xlink:title="Museum of Hebei University" id="ABBRID0EAOAG" xlink:type="simple">MHBU</abbrev>-SoJC1908060302; 0303: Ar.-<abbrev xmlns:xlink="http://www.w3.org/1999/xlink" xlink:title="Museum of Hebei University" id="ABBRID0EEOAG" xlink:type="simple">MHBU</abbrev>-SoJC1908060303; 0304 (Fig. <xref ref-type="fig" rid="F3">3</xref>): Ar.-<abbrev xmlns:xlink="http://www.w3.org/1999/xlink" xlink:title="Museum of Hebei University" id="ABBRID0EMOAG" xlink:type="simple">MHBU</abbrev>-SoJC1908060304; DX01: Ar.-<abbrev xmlns:xlink="http://www.w3.org/1999/xlink" xlink:title="Museum of Hebei University" id="ABBRID0EQOAG" xlink:type="simple">MHBU</abbrev>-SoJC1608DX01; 0401: Ar.-<abbrev xmlns:xlink="http://www.w3.org/1999/xlink" xlink:title="Museum of Hebei University" id="ABBRID0EUOAG" xlink:type="simple">MHBU</abbrev>-SoJC1608120401) (L/R: Left/Right).</p></caption><table id="TID0EAXAG" rules="all"><tbody><tr><th rowspan="2" colspan="2"/><th rowspan="1" colspan="5">Specimens</th></tr><tr><th rowspan="1" colspan="1">DX01</th><th rowspan="1" colspan="1">0302</th><th rowspan="1" colspan="1">0303</th><th rowspan="1" colspan="1">0401</th><th rowspan="1" colspan="1">0304</th></tr><tr><td rowspan="1" colspan="2">Length/mm</td><td rowspan="1" colspan="1">77</td><td rowspan="1" colspan="1">28</td><td rowspan="1" colspan="1">53</td><td rowspan="1" colspan="1">28</td><td rowspan="1" colspan="1">20</td></tr><tr><td rowspan="1" colspan="2">Number of antennal articles (L/R)</td><td rowspan="1" colspan="1">18/20</td><td rowspan="1" colspan="1">17</td><td rowspan="1" colspan="1">18/20</td><td rowspan="1" colspan="1">18</td><td rowspan="1" colspan="1">17</td></tr><tr><td rowspan="1" colspan="2">Number of glabrous basal antennal articles</td><td rowspan="1" colspan="1">2.25</td><td rowspan="1" colspan="1">3</td><td rowspan="1" colspan="1">2.3</td><td rowspan="1" colspan="1">3</td><td rowspan="1" colspan="1">2.2</td></tr><tr><td rowspan="1" colspan="2">Tooth-plate teeth</td><td rowspan="1" colspan="1">3+3</td><td rowspan="1" colspan="1">4+4*</td><td rowspan="1" colspan="1">3+3</td><td rowspan="1" colspan="1">3+3</td><td rowspan="1" colspan="1">4+4*</td></tr><tr><td rowspan="1" colspan="2">Paramedian sutures on tergites</td><td rowspan="1" colspan="1">4–20</td><td rowspan="1" colspan="1">3–20</td><td rowspan="1" colspan="1">3–20</td><td rowspan="1" colspan="1">6–20</td><td rowspan="1" colspan="1">4–20</td></tr><tr><td rowspan="1" colspan="2">Tergites marginate</td><td rowspan="1" colspan="1">7–21</td><td rowspan="1" colspan="1">4–21</td><td rowspan="1" colspan="1">8–21</td><td rowspan="1" colspan="1">3–21</td><td rowspan="1" colspan="1">5–21</td></tr><tr><td rowspan="1" colspan="2">Paramedian sutures on sternites</td><td rowspan="1" colspan="1">3–19</td><td rowspan="1" colspan="1">2–19</td><td rowspan="1" colspan="1">4–19 (4–9<sup>#</sup>)</td><td rowspan="1" colspan="1">3–19 (3–5<sup>#</sup>)</td><td rowspan="1" colspan="1">2–19 (2–4<sup>#</sup>)</td></tr><tr><td rowspan="3" colspan="1">Coxopleural process</td><td rowspan="1" colspan="1">Apical spines (L/R)</td><td rowspan="1" colspan="1">2</td><td rowspan="1" colspan="1">2</td><td rowspan="1" colspan="1">2</td><td rowspan="1" colspan="1">2</td><td rowspan="1" colspan="1">2</td></tr><tr><td rowspan="1" colspan="1">Dorsal spines (L/R)</td><td rowspan="1" colspan="1">2</td><td rowspan="1" colspan="1">1</td><td rowspan="1" colspan="1">1/2</td><td rowspan="1" colspan="1">1</td><td rowspan="1" colspan="1">1</td></tr><tr><td rowspan="1" colspan="1">Lateral spines (L/R)</td><td rowspan="1" colspan="1">2</td><td rowspan="1" colspan="1">2</td><td rowspan="1" colspan="1">2</td><td rowspan="1" colspan="1">1</td><td rowspan="1" colspan="1">1</td></tr><tr><td rowspan="3" colspan="1">Legs</td><td rowspan="1" colspan="1">With tibial spur</td><td rowspan="1" colspan="1">1–2</td><td rowspan="1" colspan="1">1–2</td><td rowspan="1" colspan="1">1</td><td rowspan="1" colspan="1">1</td><td rowspan="1" colspan="1">1–2</td></tr><tr><td rowspan="1" colspan="1">With 1 tarsal spur</td><td rowspan="1" colspan="1">2,4,7,17,18</td><td rowspan="1" colspan="1">13–20</td><td rowspan="1" colspan="1">13–20</td><td rowspan="1" colspan="1">10–12,15–20</td><td rowspan="1" colspan="1">1,10–20</td></tr><tr><td rowspan="1" colspan="1">With 2 tarsal spurs</td><td rowspan="1" colspan="1">1,3,5,6,8–15</td><td rowspan="1" colspan="1">1–12</td><td rowspan="1" colspan="1">1–12</td><td rowspan="1" colspan="1">1–9,13,14</td><td rowspan="1" colspan="1">2–9</td></tr><tr><td rowspan="5" colspan="1">Spines of ultimate prefemur</td><td rowspan="1" colspan="1">Ventro-lateral (L/R)</td><td rowspan="1" colspan="1">2</td><td rowspan="1" colspan="1">4/3</td><td rowspan="1" colspan="1">3</td><td rowspan="1" colspan="1">3/2</td><td rowspan="1" colspan="1">3</td></tr><tr><td rowspan="1" colspan="1">Ventro-medial</td><td rowspan="1" colspan="1">1</td><td rowspan="1" colspan="1">1</td><td rowspan="1" colspan="1">1</td><td rowspan="1" colspan="1">1</td><td rowspan="1" colspan="1">1</td></tr><tr><td rowspan="1" colspan="1">Medial (L/R)</td><td rowspan="1" colspan="1">2</td><td rowspan="1" colspan="1">2</td><td rowspan="1" colspan="1">3/2</td><td rowspan="1" colspan="1">2</td><td rowspan="1" colspan="1">2</td></tr><tr><td rowspan="1" colspan="1">Dorso-medial (L/R)</td><td rowspan="1" colspan="1">2</td><td rowspan="1" colspan="1">3/2</td><td rowspan="1" colspan="1">2/3</td><td rowspan="1" colspan="1">2</td><td rowspan="1" colspan="1">1</td></tr><tr><td rowspan="1" colspan="1">Corner spine</td><td rowspan="1" colspan="1">1</td><td rowspan="1" colspan="1">1</td><td rowspan="1" colspan="1">1</td><td rowspan="1" colspan="1">1</td><td rowspan="1" colspan="1">1</td></tr><tr><td rowspan="1" colspan="2">Femoral spur of leg 1</td><td rowspan="1" colspan="1">1</td><td rowspan="1" colspan="1">1</td><td rowspan="1" colspan="1">1</td><td rowspan="1" colspan="1">1</td><td rowspan="1" colspan="1">0</td></tr></tbody></table><table-wrap-foot><fn><p>* Medial two teeth fused, lateral one with a small tooth on its lateral side (Fig. <xref ref-type="fig" rid="F3">3C</xref>). <sup>#</sup> Sternites with incomplete paramedian sutures.</p></fn></table-wrap-foot></table-wrap></tp:treatment-sec><tp:treatment-sec sec-type="habitat" id="SECID0EY2AG"><title>Habitat.</title><p>Found under stones in arid mountain bush (Fig. <xref ref-type="fig" rid="F4">4B</xref>).</p></tp:treatment-sec><tp:treatment-sec sec-type="distribution" id="SECID0EC3AG"><title>Distribution.</title><p>China (Xizang) (Fig. <xref ref-type="fig" rid="F5">5</xref>).</p><fig id="F5" position="float" orientation="portrait"><object-id xmlns:xlink="http://www.w3.org/1999/xlink" content-type="doi" xlink:type="simple">10.3897/zookeys.1088.77703.figure5</object-id><object-id xmlns:xlink="http://www.w3.org/1999/xlink" content-type="arpha" xlink:type="simple">265C96C0-C059-5306-AD64-EF038A2A4FE6</object-id><label>Figure 5.</label><caption><p>Distributions of <italic><tp:taxon-name><tp:taxon-name-part taxon-name-part-type="genus" reg="Otostigmus">Otostigmus</tp:taxon-name-part></tp:taxon-name></italic> in Xizang, China <bold>a</bold> circle – <tp:taxon-name><tp:taxon-name-part taxon-name-part-type="genus" reg="Otostigmus">O.</tp:taxon-name-part> (<tp:taxon-name-part taxon-name-part-type="subgenus" reg="Otostigmus">O.</tp:taxon-name-part>) <tp:taxon-name-part taxon-name-part-type="species" reg="beroni">beroni</tp:taxon-name-part></tp:taxon-name>, Jilong Town, Jilong (Gyirong) County <bold>b</bold> triangle – <tp:taxon-name><tp:taxon-name-part taxon-name-part-type="genus" reg="Otostigmus">O.</tp:taxon-name-part> (<tp:taxon-name-part taxon-name-part-type="subgenus" reg="Otostigmus">O.</tp:taxon-name-part>) <tp:taxon-name-part taxon-name-part-type="species" reg="lewisi">lewisi</tp:taxon-name-part></tp:taxon-name>, 2005, Jiacha (Gyaca) County <bold>c</bold> pentagon – <tp:taxon-name><tp:taxon-name-part taxon-name-part-type="genus" reg="Otostigmus">O.</tp:taxon-name-part> (<tp:taxon-name-part taxon-name-part-type="subgenus" reg="Otostigmus">O.</tp:taxon-name-part>) <tp:taxon-name-part taxon-name-part-type="species" reg="martensi">martensi</tp:taxon-name-part></tp:taxon-name>, Nielamu (Nyalam) County <bold>d</bold> square – <tp:taxon-name><tp:taxon-name-part taxon-name-part-type="genus" reg="Otostigmus">O.</tp:taxon-name-part> (<tp:taxon-name-part taxon-name-part-type="subgenus" reg="Otostigmus">O.</tp:taxon-name-part>) <tp:taxon-name-part taxon-name-part-type="species" reg="xizangensis">xizangensis</tp:taxon-name-part></tp:taxon-name>, Bomi (Bome) County.</p></caption><graphic xmlns:xlink="http://www.w3.org/1999/xlink" xlink:href="zookeys-1088-041-g005.jpg" position="float" orientation="portrait" xlink:type="simple" id="oo_653523.jpg"><uri content-type="original_file" xlink:type="simple">https://binary.pensoft.net/fig/653523</uri></graphic></fig></tp:treatment-sec><ref-list><ref id="B7"><mixed-citation xmlns:xlink="http://www.w3.org/1999/xlink" xlink:type="simple"><person-group><name name-style="western"><surname>Song</surname><given-names>ZS</given-names></name><name name-style="western"><surname>Gai</surname><given-names>YH</given-names></name><name name-style="western"><surname>Song</surname><given-names>DX</given-names></name><name name-style="western"><surname>Zhu</surname><given-names>MS</given-names></name></person-group> (<year>2005</year>) <article-title>On some centipede species of the genus <italic><tp:taxon-name><tp:taxon-name-part taxon-name-part-type="genus">Otostigmus</tp:taxon-name-part></tp:taxon-name></italic> from China (<tp:taxon-name><tp:taxon-name-part taxon-name-part-type="order">Scolopendromorpha</tp:taxon-name-part></tp:taxon-name>: <tp:taxon-name><tp:taxon-name-part taxon-name-part-type="family">Scolopendridae</tp:taxon-name-part></tp:taxon-name>).</article-title><source>Journal of Hebei University Natural Science Edition</source><volume>25</volume>(<issue>3</issue>): <fpage>295</fpage>–<lpage>304</lpage>.</mixed-citation></ref><ref id="B4"><mixed-citation xmlns:xlink="http://www.w3.org/1999/xlink" xlink:type="simple"><person-group><name name-style="western"><surname>Lewis</surname><given-names>JGE</given-names></name></person-group> (<year>2010</year>) <article-title>A revision of the <italic>rugulosus</italic> group of <tp:taxon-name><tp:taxon-name-part taxon-name-part-type="genus">Otostigmus</tp:taxon-name-part><tp:taxon-name-part taxon-name-part-type="infraspecific-rank">subgenus</tp:taxon-name-part><tp:taxon-name-part taxon-name-part-type="subgenus">Otostigmus</tp:taxon-name-part></tp:taxon-name> Porat, 1876 (<tp:taxon-name><tp:taxon-name-part taxon-name-part-type="class">Chilopoda</tp:taxon-name-part></tp:taxon-name>: <tp:taxon-name><tp:taxon-name-part taxon-name-part-type="order">Scolopendromorpha</tp:taxon-name-part></tp:taxon-name>: <tp:taxon-name><tp:taxon-name-part taxon-name-part-type="family">Scolopendridae</tp:taxon-name-part></tp:taxon-name>).</article-title><source>Zootaxa</source><volume>2579</volume>: <fpage>1</fpage>–<lpage>29</lpage>. <ext-link xlink:type="simple" ext-link-type="doi" xlink:href="10.11646/zootaxa.2579.1.1">https://doi.org/10.11646/zootaxa.2579.1.1</ext-link></mixed-citation></ref><ref id="B6"><mixed-citation xmlns:xlink="http://www.w3.org/1999/xlink" xlink:type="simple"><person-group><name name-style="western"><surname>Song</surname><given-names>ZS</given-names></name></person-group> (<year>2004</year>) <source>Taxonomic study on Chinese centipedes of the order <tp:taxon-name><tp:taxon-name-part taxon-name-part-type="order">Scolopendromorpha</tp:taxon-name-part></tp:taxon-name> (<tp:taxon-name><tp:taxon-name-part taxon-name-part-type="subphylum">Myriapoda</tp:taxon-name-part></tp:taxon-name>: <tp:taxon-name><tp:taxon-name-part taxon-name-part-type="class">Chilopoda</tp:taxon-name-part></tp:taxon-name>).</source><publisher-name>Hebei University</publisher-name>, <publisher-loc>Master’s thesis</publisher-loc>, <size units="page">127 pp</size>.</mixed-citation></ref></ref-list></tp:taxon-treatment>
